# Supplementary material for: Soil centipedes (Chilopoda, Geophilomorpha) in the Val Camonica forests (Southern Alps): species composition and richness
Source: Biodivers Data J. 2023 May 29;11:e103153. doi: 10.3897/BDJ.11.e103153 (PMC10242403; doi:10.3897/BDJ.11.e103153)
Supplement: Supplementary material 1 — Sampling sessions for Geophilomorpha in five sites of Val Camonica [file bdj-11-e103153-s001.xlsx]

## Sheet: Foglio1
Site code	Site name	No. collectors	Day	Month	Year	Total time (h)	Specimens found	Collection rate (specimens/hour)
A	Acquebone: near Ca' de Gos	1	19	11	2021	1.17	7	5.98
		1	26	11	2021	1.17	9	7.69
		1	5	3	2021	1.00	0	0.00
		1	14	3	2022	1.00	1	1.00
		1	16	3	2022	1.00	3	3.00
		1	13	4	2022	1.83	12	8.00
		1	26	5	2022	1.67	15	12.82
B	Stramazzano: Torrente Supine	1	23	2	2022	1.00	12	12.00
		1	4	3	2022	1.00	2	2.00
		2	11	4	2022	2.83	11	4.40
		1	2	5	2022	1.00	8	8.00
		1	26	5	2022	1.33	11	11.00
		4	18	6	2022	4.00	41	10.25
C	Borno: under Fienile Mensi	1	12	4	2022	1.42	2	1.71
		1	17	5	2022	1.5	2	1.33
		1	24	5	2022	1.33	1	0.70
		4	16	6	2022	4.00	43	10.75
D	Sacca: Valle del Resio	1	14	4	2022	2.00	2	1.33
		1	10	5	2022	1.75	2	1.60
		1	17	5	2022	1.33	2	2.00
		1	24	5	2022	1.00	19	19.00
		1	25	5	2022	1.00	5	10.00
		1	5	7	2022	1.00	2	2.00
E	Passo Crocedomini: over Degna	4	17	6	2022	4.00	29	7.25
		1	9	7	2022	1.00	2	2.00
